# Supplementary material for: High epiregulin expression in human U87 glioma cells relies on IRE1α and promotes autocrine growth through EGF receptor
Source: BMC Cancer. 2013 Dec 13;13:597. doi: 10.1186/1471-2407-13-597 (PMC3878670; doi:10.1186/1471-2407-13-597)
Supplement: Additional file 3 — EREG mRNA expression in glioma: a survey of the literature. (a) Reports of EREG expression in cells and tissues as depicted in GEO Omnibus (http://www.ncbi.nlm.nih.gov/geo/). (b) Analysis of the Oncomine database (http://www.oncomine.org) for the modulation of expression of EREG transcript in malignant glioma. [file 1471-2407-13-597-S3.zip]

Archive with 2 entries (2 files):
- 2097470492962767_add2/2097470492962767_add3.pdf
- 2097470492962767_add2/2097470492962767_add4.pdf
